# Supplementary material for: Two sequential gene expression programs bridged by cell division support long-distance collective cell migration
Source: Development. 2024 May 17;151(10):dev202262. doi: 10.1242/dev.202262 (PMC11165717; doi:10.1242/dev.202262)
Supplement: Table S1 — Positional weight matrices for de novo motifs relating to Figure 3G. [file develop-151-202262-TableS1.xlsx]

## Sheet: Sheet1
MEME version 5.5.5 (Thu Sep 14 08:48:04 2023 +1000)
ALPHABET= ACGT
strands: + -
Background letter frequencies (from file `./background'):
A 0.28650 C 0.21350 G 0.21350 T 0.28650
MOTIF 1-AAAATGTTTGC STREME-1_corresponds_CG5953
letter-probability matrix: alength= 4 w= 11 nsites= 9 E= 6.0e-005
0.744239	0.246988	0.003746	0.005027
0.987481	0.003746	0.003746	0.005027
0.86586	0.003746	0.125367	0.005027
0.622618	0.003746	0.246988	0.126648
0.005027	0.003746	0.003746	0.987481
0.005027	0.003746	0.9862	0.005027
0.005027	0.003746	0.003746	0.987481
0.005027	0.125367	0.003746	0.86586
0.005027	0.003746	0.125367	0.86586
0.126648	0.125367	0.742958	0.005027
0.005027	0.864579	0.003746	0.126648
MOTIF 3-CCCATCTCC STREME-3_corresponds_HLH54F-like
letter-probability matrix: alength= 4 w= 9 nsites= 9 E= 6.0e-005
0.12605	0.744172	0.124775	0.005003
0.005003	0.986265	0.003728	0.005003
0.005003	0.986265	0.003728	0.005003
0.866493	0.003728	0.124775	0.005003
0.005003	0.003728	0.003728	0.98754
0.005003	0.860497	0.003728	0.130771
0.005003	0.003728	0.003728	0.98754
0.005003	0.613683	0.255264	0.12605
0.005003	0.986265	0.003728	0.005003
MOTIF 4-CTHCGAC STREME-4_corresponds_Unknown
letter-probability matrix: alength= 4 w= 7 nsites= 9 E= 6.0e-005
0.004956	0.986394	0.003694	0.004956
0.004956	0.003694	0.003694	0.987656
0.254139	0.372791	0.123608	0.249462
0.004956	0.986394	0.003694	0.004956
0.004956	0.003694	0.746565	0.244785
0.987656	0.003694	0.003694	0.004956
0.004956	0.986394	0.003694	0.004956
MOTIF 5-TGGGAAAAYSM STREME-5_corresponds_Dorsal_Lola
letter-probability matrix: alength= 4 w= 11 nsites= 9 E= 6.0e-005
0.223236	0.003368	0.112727	0.660669
0.223236	0.003368	0.768875	0.00452
0.00452	0.003368	0.987591	0.00452
0.00452	0.112727	0.878233	0.00452
0.988743	0.003368	0.003368	0.00452
0.988743	0.003368	0.003368	0.00452
0.988743	0.003368	0.003368	0.00452
0.988743	0.003368	0.003368	0.00452
0.00452	0.659517	0.003368	0.332594
0.00452	0.331443	0.550159	0.113878
0.441953	0.440801	0.112727	0.00452
MOTIF 2-AAACAAAARTG STREME-2_corresponds_Biniou-like
letter-probability matrix: alength= 4 w= 11 nsites= 10 E= 6.0e-005
0.879385	0.003368	0.112727	0.00452
0.879385	0.003368	0.003368	0.113878
0.879385	0.003368	0.003368	0.113878
0.00452	0.987591	0.003368	0.00452
0.988743	0.003368	0.003368	0.00452
0.988743	0.003368	0.003368	0.00452
0.988743	0.003368	0.003368	0.00452
0.551311	0.112727	0.222085	0.113878
0.332594	0.112727	0.550159	0.00452
0.113878	0.222085	0.112727	0.551311
0.113878	0.003368	0.768875	0.113878
